# Supplementary material for: Conjunctival Extramedullary Plasmacytoma in Dogs and a Cat: Clinical Characteristics and Histopathological Findings
Source: Animals (Basel). 2022 Nov 3;12(21):3015. doi: 10.3390/ani12213015 (PMC9653729; doi:10.3390/ani12213015)
Supplement: Supplementary file 1 [file animals-12-03015-s001.zip]

Archive with 1 entries (1 files):
- animals-2003670-supplementary.pdf
